# Supplementary material for: Are Congenital Cervical Block Vertebrae a Risk Factor for Adjacent Segment Disease? A Retrospective Cross-Sectional CT and MR Imaging Study
Source: Diagnostics (Basel). 2021 Dec 31;12(1):90. doi: 10.3390/diagnostics12010090 (PMC8774787; doi:10.3390/diagnostics12010090)
Supplement: Supplementary file 1 [file diagnostics-12-00090-s001.zip]

Archive with 1 entries (1 files):
- diagnostics-1421645-supplementary.pdf
